# Supplementary material for: When two become one: perceptual completion in pea plants
Source: Plant Signal Behav. Author manuscript; Available in PMC 2025 Dec 1. (PMC11913383; doi:10.1080/15592324.2025.2473528)
Supplement: Supplementary Material [file EMS203769-supplement-Supplementary_Material.zip]

Archive with 4 entries (4 files):
- VideoS1_US.avi
- VideoS2_LS.avi
- VideoS3_IS.avi
- VideoS4_DS.avi
